# Supplementary material for: Generalized structural equations improve sexual-selection analyses
Source: PLoS One. 2017 Aug 15;12(8):e0181305. doi: 10.1371/journal.pone.0181305 (PMC5557364; doi:10.1371/journal.pone.0181305)
Supplement: S1 Dataset — (XLSX) [file pone.0181305.s016.xlsx]

## Sheet: completo4
ASST	TotS	LA1	LA2	dom	ds	HST	CopS	MatAt	CourtS
4	32	27.1855	56.9194	1.26316	4.5	1.5	7	47	1.44874
4	36	8.18548	16.9194	0.714286	-3.33333	0.0294118	0	1	-0.655237
1	35	1.18548	-3.08065	0.75	-3	0.571429	0	0	-0.655237
5	33	18.1855	29.9194	1.05882	2.16667	0.510638	0	0	-0.655237
3	26	-0.814516	-7.08065	0.25	-6	0.4	0	0	-0.655237
2	32	8.18548	10.9194	0.5	-8	3.03571	3	31	1.14817
6	27	5.18548	10.9194	2	8.33333	0.607143	1	9	1.7493
5	26	2.18548	1.91935	1.1	1.16667	0.105263	0	0	-0.655237
10	34	20.1855	33.9194	1	0	0.0784314	0	0	-0.655237
3	26	18.1855	35.9194	1	1.83333	0.358491	0	0	-0.655237
1	29	21.1855	65.9194	0.694444	-11.1667	0.975904	6	67	1.4058
2	37	2.18548	8.91935	1.61538	10	1.15385	0	0	-0.655237
3	32	4.18548	10.9194	1.11111	2.83333	0.392857	0	0	-0.655237
0	25	6.18548	9.91935	1.14286	0.5	2.7037	12	140	1.04209
2	32	-4.81452	-13.0806	0.2	-3	0	0	0	-0.655237
0	26	11.1855	25.9194	1.20833	5	0.209302	0	0	-0.655237
3	23	9.18548	26.9194	2.23529	19.6667	3.15909	18	170	1.7493
0	21	2.18548	-0.0806452	0.857143	-1	0.470588	0	0	-0.655237
0	28	3.18548	3.91935	2.28571	8.66667	0.0952381	0	0	-0.655237
2	25	10.1855	20.9194	2.57143	22	0.368421	0	0	-0.655237
0	25	5.18548	10.9194	0.176471	-13.5	1	0	0	-0.655237
1	27	-6.81452	-14.0806	0.25	-3	0	0	0	-0.655237
4	35	6.18548	18.9194	0.6	-11.5	1.33333	4	40	1.26839
2	38	-1.81452	-2.08065	0.142857	-4.83333	0	0	0	-0.655237
1	29	-3.81452	-12.0806	0.142857	-10.8333	0	0	0	-0.655237
1	32	12.1855	20.9194	4.3	28.6667	7.47368	3	34	1.7493
3	15	4.18548	7.91935	0.230769	-9.5	0.32	0	0	-0.655237
1	25	-3.81452	-12.0806	0.0833333	-11	1	0	0	-0.655237
0	26	-4.81452	-9.08065	0.166667	-14.5	1.25	0	0	-0.655237
4	27	-7.81452	-16.0806	0.363636	-6.5	0	0	0	-0.655237
4	23	6.18548	7.91935	1.28571	2.5	1.68	0	0	-0.655237
4	22	2.18548	2.91935	0.826087	-3.5	4.3	11	177	1.54892
3	27	8.18548	13.9194	1.33333	1	0.258065	0	0	-0.655237
1	18	-4.81452	-13.0806	3	2	4.25	0	0	-0.655237
1	23	7.18548	10.9194	2.83333	11	7.57143	43	486	1.29562
2	18	-7.81452	-16.0806	0.25	-3	0	0	0	-0.655237
0	35	5.18548	13.9194	0.9	-0.833333	0.967742	1	7	0.547033
1	28	-6.81452	-15.0806	3	2	0	0	0	-0.655237
2	24	-6.81452	-15.0806	0.5	-3	0.5	0	0	-0.655237
1	30	4.18548	13.9194	0.1	-7.33333	0.741935	0	0	-0.655237
1	28	-0.814516	-5.08065	0.0740741	-23.5	0.75	0	0	-0.655237
0	22	4.18548	5.91935	2	4	2.56522	4	44	1.7493
0	21	-5.81452	-10.0806	5.2	21	0.714286	0	0	-0.655237
2	27	5.18548	29.9194	3.54545	24.1667	1.48936	4	52	1.7493
2	26	-1.81452	-4.08065	1.33333	2.5	0.0769231	0	0	-0.655237
1	20	-2.81452	-5.08065	0.375	-9.5	0.583333	1	17	1.7493
2	27	-6.81452	-15.0806	1	-1	0	0	0	-0.655237
2	14	-4.81452	-12.0806	0.142857	-6	4.2	1	9	0.146276
1	29	4.18548	7.91935	1.125	0.5	1.12	0	0	-0.655237
0	28	-7.81452	-16.0806	1.5	2.5	0	0	0	-0.655237
5	33	0.185484	3.91935	1.14286	1.5	1.95238	1	4	1.7493
4	20	-6.81452	-14.0806	3	5	0	0	0	-0.655237
3	18	-6.81452	-12.0806	0.6	-2	1.6	0	0	-0.655237
0	24	-3.81452	-2.08065	0.0740741	-24.1667	0.533333	0	0	-0.655237
0	28	-3.81452	-11.0806	0.833333	-1	0	0	0	-0.655237
3	38	-0.814516	-3.08065	2.57143	11	0.0714286	0	0	-0.655237
4	29	-4.81452	-10.0806	1	0.333333	0.142857	0	0	-0.655237
4	23	-7.81452	-16.0806	2.16667	6	3	3	20	1.7493
2	20	-6.81452	-13.0806	2	1	0	0	0	-0.655237
8	30	21.6167	113.942	0.285714	-4.5	0.710938	0	0	-0.655237
3	43	18.6167	49.9417	1.33333	1	0.953125	0	0	-0.655237
1	17	5.61667	19.9417	0.666667	-1	1.02941	0	0	-0.655237
0	34	9.61667	19.9417	2.75	7	0.441176	0	0	-0.655237
1	20	5.61667	3.94167	1.5	1	0.222222	0	0	-0.655237
3	21	-5.38333	-13.0583	0.111111	-8	0	0	0	-0.655237
0	32	17.6167	63.9417	0.333333	-8	1.84615	2	21	1.7493
2	47	8.61667	25.9417	10	8.5	0.6	0	0	-0.655237
4	29	3.61667	4.94167	0.333333	-2	0.526316	0	0	-0.655237
4	37	-3.38333	-10.0583	0.142857	-5.5	2.5	0	0	-0.655237
7	25	-3.38333	-9.05833	0.2	-4	0	0	0	-0.655237
4	29	9.61667	50.9417	0.642857	-4.5	1.21538	3	22	1.7493
0	19	15.6167	33.9417	1.5	4	2.625	6	103	1.4058
1	30	7.61667	20.9417	1	0	1.57143	0	0	-0.655237
1	37	-1.38333	-8.05833	0.333333	-2	0	0	0	-0.655237
4	35	6.61667	13.9417	0.111111	-8	1.10714	0	0	-0.655237
3	31	6.61667	11.9417	0.833333	0	0.807692	0	0	-0.655237
4	25	6.61667	15.9417	2.6	8	2.1	8	133	1.26839
1	18	3.61667	4.94167	0.0909091	-9.5	1.26316	0	0	-0.655237
4	25	10.6167	35.9417	0.210526	-14	0.64	0	0	-0.655237
8	27	9.61667	31.9417	2	5.5	4.6087	8	77	1.48213
1	30	3.61667	1.94167	0.125	-6.5	0.125	0	0	-0.655237
6	34	10.6167	23.9417	4	18	2.26316	8	66	1.7493
4	33	3.61667	17.9417	5	4	0.21875	0	0	-0.655237
1	30	-3.38333	-8.05833	1	0	0	0	0	-0.655237
1	21	-3.38333	-11.0583	0.333333	-2	0.666667	0	0	-0.655237
2	27	-1.38333	-5.05833	0.25	-3	3.11111	2	16	1.7493
0	42	11.6167	58.9417	1.85714	11.5	0.739726	1	20	0.547033
2	24	8.61667	5.94167	0.444444	-5	5.5	14	302	0.874925
2	28	2.61667	2.94167	0.375	-5	1	2	29	0.947789
1	28	1.61667	-4.05833	0.5	-1.5	0.1	0	0	-0.655237
3	36	0.616667	-6.05833	0.25	-6	0.125	0	0	-0.655237
2	29	-1.38333	-1.05833	0.111111	-6.5	0.461538	0	0	-0.655237
8	28	-5.38333	-13.0583	0.166667	-5	6	0	0	-0.655237
1	16	-0.383333	2.94167	0.666667	-2.5	0.941176	0	0	-0.655237
1	21	-4.38333	-11.0583	0.25	-3	0	0	0	-0.655237
2	32	0.616667	-2.05833	6	9.5	1.25	2	41	1.7493
3	22	7.61667	10.9417	0.285714	-5	2.28	0	14	-0.655237
2	21	6.61667	6.94167	5	4	1	0	0	-0.655237
2	19	-3.38333	-9.05833	0.2	-3.5	0	0	0	-0.655237
4	27	-4.38333	-11.0583	0.25	-3	0	0	0	-0.655237
1	31	0.616667	1.94167	1.875	4.5	0.6875	0	0	-0.655237
1	20	7.61667	33.9417	1.21429	3	0.520833	2	7	1.7493
0	32	5.61667	0.941667	5	4	0.8	0	0	-0.655237
4	34	4.61667	12.9417	2	4	4.51852	18	317	1.62275
1	37	-5.38333	-13.0583	0.2	-3.5	4	0	0	-0.655237
2	28	-4.38333	-11.0583	0.125	-6.5	0	0	0	-0.655237
0	27	-2.38333	-5.05833	2.16667	4	2.22222	5	70	1.34855
4	25	-3.38333	-10.0583	9	8	0.75	0	0	-0.655237
7	30	-4.38333	-10.0583	0.166667	-4	2.75	2	32	1.7493
2	29	-2.38333	-5.05833	3.33333	6	1.55556	0	0	-0.655237
0	45	-3.38333	-9.05833	0.5	-2	1	1	47	1.7493
5	21	0.616667	3.94167	0.833333	0	2.77778	9	112	1.50885
1	26	-3.38333	-8.05833	6	5	0.333333	0	0	-0.655237
0	21	-5.38333	-13.0583	23	21.5	5	2	19	0.947789
5	28	3.61667	18.9417	0.4	-5.5	1.84848	10	125	1.53071
1	31	-5.38333	-12.0583	4	2.5	1	0	0	-0.655237
2	30	1.61667	6.94167	1.33333	2.5	1	1	5	1.7493
3	23	-4.38333	-12.0583	4	3	1.5	0	0	-0.655237
